# Supplementary material for: Identification and Molecular Analysis of Putative Self-Incompatibility Ribonuclease Alleles in an Extreme Polyploid Species, Prunus laurocerasus L
Source: Front Plant Sci. 2021 Sep 23;12:715414. doi: 10.3389/fpls.2021.715414 (PMC8495262; doi:10.3389/fpls.2021.715414)
Supplement: Supplementary Table 1 — Sizes of the amplification products of PCR analysis conducted using the PaConsI-F (labeled with FAM) and PaConsI-R2 consensus primers, amplifying the first intron of the Prunus laurocerasus S-RNase gene. The amplicons were run on an automated capillary sequencer, ABI PRISM 3100 Genetic Analyzer. The ABI Peak Scanner 1.0 software and GS500 LIZ (Applied Biosystems) internal size standard were used for data analysis. [file Table_1.XLSX]

## Sheet: Sheet 1
Supplementary Table S1. | Sizes of the amplification products of PCR analysis conducted using the PaConsI-F (labelled with FAM) and PaConsI-R2 consensus primers, amplifying the first intron of the Prunus laurocerasus S-RNase gene. The amplicons were run on an automated capillary sequencer, ABI PRISM 3100 Genetic Analyzer. The ABI Peak Scanner 1.0 software and GS500 LIZ (Applied Biosystems) intern…
Fragments	1	2	3	4	5	6	7	8	9	10	11	12	13	14	15	16	17	18	19	20	21	22	23	24	25	26	27	28	29	30	31	32	sum
Samples
1					345						368																	446					3
2						354													391														2
3								358				370																446					3
4										365				374	376					394	395						437					508	7
5	194			342										374				381		394							437					508	7
6	194	253											372		376								399				437		453				7
7		253							359	365				374							395			407			437						7
8				342						365				374						394							437					508	6
9							356							374					391	394							437		453				6
10															376			381	391	394					410		437				506		7
11																																	0
12				342						365					376			381		394			399						453				7
13														374	376			381	391	394					410		437						7
14			333				356								376			381									437			505		508	7
15							356								376				391	394					410		437		453	505			8
16		253	333				356							374	376				391							411	437		453				9
17				342						365				374						394							437					508	6
18									359				372	374						394		396					437					508	7
19		253		342			356								376			381			395					411	437					508	9
20		253		342			356								376			381			395					411	437					508	9
21		253													376		378	381	391	394							437					508	8
22				342						365				374						394							437					508	6
23				342						365				374		377				394							437					508	7
24				342						365				374						394							437					508	6
sum	2	6	2	9	1	1	6	1	2	8	1	1	2	12	11	1	1	8	7	14	4	1	2	1	3	3	19	2	5	2	1	12	151
1Numbers in red refer to fragment sizes with low intensity or with traces suggesting the presence of microsatellites.
