# Supplementary material for: Identification and Molecular Analysis of Putative Self-Incompatibility Ribonuclease Alleles in an Extreme Polyploid Species, Prunus laurocerasus L
Source: Front Plant Sci. 2021 Sep 23;12:715414. doi: 10.3389/fpls.2021.715414 (PMC8495262; doi:10.3389/fpls.2021.715414)
Supplement: Supplementary Table 2 — Percentage (%) of the pairwise identities of the deduced amino acid sequences (upper right half) and nucleotide sequences (lower left half) of Prunus laurocerasus partial S-RNase alleles. The putatively truncated protein sequences of the S5m- and S18m-alleles were not included in the analysis. [file Table_2.XLSX]

## Sheet: Sheet 1
Supplementary Table S2. | Percentage (%) of the pairwise identities of the deduced amino acid sequences (upper right half) and nucleotide sequences (lower left half) of Prunus laurocerasus partial S-RNase alleles. The putatively truncated protein sequences of the S5m- and S18m-alleles were not included in the analysis1
Alleles	S1	S2	S3	S4	S5	S5m	S6	S7	S8	S9	S10	S11	S12	S13	S13m	S14	S15	S16	S17	S18	S18m	S19	S20
S1	–	77.7	56.2	57.9	54	–	55.9	58	55.2	55.9	58	56.2	57.3	55.2	55.2	61.5	55.9	54.1	57.2	61.5	–	60.8	62
S2	86.4	–	55.1	55.4	52.9	–	54.7	55.4	53.4	55.4	58.9	59.3	55.4	54.7	54.7	57.5	58.2	54.8	56.8	56.8	–	57.5	61.6
S3	68.9	67.3	–	73.2	69.7	–	73.9	76	72.4	72.1	63	79.4	66.6	75.9	75.9	76	72.3	65.8	75.8	70.9	–	71.1	72.5
S4	69.3	68.6	82	–	69.7	–	71.1	73.9	70.4	71.8	65.7	69	72.9	71.8	71.8	73.9	71.1	65.8	77.4	72.5	–	72.5	76
S5	65	64.6	77.9	79.5	–	–	69.1	70.4	67.1	68.4	73.1	70.4	71.8	73.1	73.1	68.4	69.7	71.6	74.4	70.4	–	65.7	70.4
S5m	65.6	65	78.5	80.1	99.3	–	–	–	–	–	–	–	–	–	–	–	–	–	–	–	–	–	–
S6	69.8	68.4	86.2	82.9	79.5	79.4	–	79.4	93.3	70.8	67.1	72.1	68.3	76.8	76.8	75	75.3	70.9	73	74.6	–	68.3	74.6
S7	69.3	67.2	84.6	82.2	79	79.2	85.6	–	78.6	77.5	63.7	71.2	69.7	76.6	76.6	82.2	71	69	76.5	77.5	–	75.5	72.5
S8	69.5	67.9	86.2	83.1	78.6	78.5	97	85.4	–	71.5	65.1	70.7	66.9	76	76	75	74.6	69	72.3	74.6	–	66.9	73.2
S9	69.6	67.7	84.7	83.4	78.1	78.7	84.5	86.2	85.2	–	63	71.1	72.5	74.2	74.2	71.7	68.1	63.2	73.7	74.6	–	74.8	69.7
S10	66.1	65.7	76.6	79.7	85	84.8	78.6	76.8	78.6	77	–	63.7	69.1	66.4	66.4	63	66.4	67	69.7	69.1	–	65.1	70.4
S11	68	67.5	86.5	79.2	76.9	77	86.1	82.2	85.7	83.2	76.2	–	69.4	76.6	76.6	72.6	68.3	65.1	69.7	71.1	–	67.6	71.1
S12	69.3	68.3	79.9	86.4	82.1	82.3	82	81.7	81	83.4	81.5	79.7	–	73.2	73.2	68.3	68.3	65.8	72.2	73.9	–	74.6	72.9
S13	69.3	67.5	88.9	82.7	79.5	79.6	89.9	85.4	89.6	87.6	78.6	85.9	83.6	–	100	75.9	71.4	69.6	73.2	72.8	–	69.2	73.2
S13m	69.5	67.9	89.1	82.7	79.9	80.1	90.4	85.6	89.9	87.6	79.2	86.4	83.6	99.2	–	75.9	71.4	69.6	73.2	72.8	–	69.2	73.2
S14	69.7	67.7	84.6	82.9	78.8	79.4	85.8	89.4	85.4	83.6	77	83.4	81.5	86.6	87.1	–	74.6	67	79.4	72.4	–	72.6	72.5
S15	69.9	69.3	84.8	82.2	79.2	79.9	86.7	82.1	86.5	84.1	78.3	81.9	82	86.5	86.2	83	–	66.4	76.5	69.5	–	70.5	71.8
S16	67.2	66.3	75.1	77.3	81.3	81.5	78.5	77.3	77.5	74.9	80.2	74.2	78.3	78.1	78.5	76.6	77.7	–	67.7	65.8	–	62.5	67
S17	68.8	69	82.9	88	82.8	83	82.4	85.1	82.4	84.1	81.2	79.4	85.9	82.4	82.7	86.1	85	77.9	–	72.3	–	75.3	76.7
S18	70.1	67.4	81.5	81.7	78.1	78.1	83.9	82.7	83.4	83.7	78.1	81.6	84.1	83.2	83.7	80.5	81.3	76.4	82.4	–	–	75.5	72.5
S18m	70.5	67.8	81.8	82.4	78.1	78.5	83.7	82.4	82.7	83.5	78.3	80.8	84.3	83	83.4	80.8	81.8	76.6	82.4	97.8	–	–	–
S19	70.8	67.5	81.4	82.9	77	77.2	81.6	82.8	80.7	84.2	78.1	78.8	84.3	82.3	82.6	81.9	80.9	74.9	84.8	82	82.2	–	71.1
S20	71.1	70.8	80.6	85.7	80.4	81	83.6	80.8	82.7	82	81.7	79.9	86.4	83.4	84.1	82.4	82.2	77.9	85.9	83.1	83.8	82.4	–
1Coloured cells indicate the pair of alleles with the smallest (blue) and highest (red) identities and identities between the mutated and wild-type alleles (green).
