# Supplementary material for: Identification and Molecular Analysis of Putative Self-Incompatibility Ribonuclease Alleles in an Extreme Polyploid Species, Prunus laurocerasus L
Source: Front Plant Sci. 2021 Sep 23;12:715414. doi: 10.3389/fpls.2021.715414 (PMC8495262; doi:10.3389/fpls.2021.715414)
Supplement: Supplementary Table 4 — Pairwise identity (%) matrix of the deduced amino acid sequences of 20 partial Prunus laurocerasus and 58 other Prunus S-RNase alleles. [file Table_4.xlsx]

## Sheet: Munka1
Supplementary Table S4. | Pairwise identity (%) matrix of the deduced amino acid sequences of 20 partial Prunus laurocerasus and 58 other Prunus S-RNase alleles1
Seq->	Plau-S1	Pspec-S22	Plau-S2	Pspec-S34	Pcer-S35	Pav-S27	Plau-S3	Pav-S6	Pav-S24	Pvirg-S4	Plau-S4	Parm-S65	Parm-S48	Parm-S24	Parm-S38	Pten-S1	Parm-S4	Pmir-S1	Pvirg-S2	Plau-S5	Pvirg-S5	Pdom-Sf	Plau-S6	Pvirg-S6	Plau-S8	Pspi-S3-1	Parm-S17	Pmum-S11	Pmum-S15	Plau-S7	Pdul-S55	Pdul-S40	Parm-S66	Pweb-Sk	Plau-S9	Pav-S13	Pten-S17	Plau-S10	Pdul-S63	Parm-S49	Parm-S50	Pvirg-S7	Plau-S11	Pspec-S3	Parm-S40	Plau-S12	Pspec-S44	Psim-S1	Psal-Sh
Plau-S1	ID
Pspec-S22	0.971	ID
Plau-S2	0.788	0.809	ID
Pspec-S34	0.76	0.781	0.95	ID
Pcer-S35	0.781	0.802	0.971	0.964	ID
Pav-S27	0.725	0.746	0.908	0.936	0.922	ID
Plau-S3	0.578	0.571	0.545	0.538	0.538	0.489	ID
Pav-S6	0.578	0.571	0.545	0.538	0.538	0.489	1	ID
Pav-S24	0.557	0.55	0.524	0.531	0.517	0.482	0.977	0.977	ID
Pvirg-S4	0.557	0.55	0.524	0.531	0.517	0.475	0.977	0.977	0.969	ID
Plau-S4	0.598	0.598	0.562	0.555	0.562	0.513	0.728	0.728	0.707	0.707	ID
Parm-S65	0.584	0.584	0.548	0.541	0.548	0.5	0.714	0.714	0.692	0.692	0.985	ID
Parm-S48	0.57	0.57	0.534	0.534	0.534	0.493	0.7	0.7	0.685	0.685	0.971	0.985	ID
Parm-S24	0.584	0.584	0.548	0.548	0.548	0.51	0.714	0.714	0.7	0.7	0.985	0.985	0.978	ID
Parm-S38	0.577	0.577	0.541	0.548	0.541	0.5	0.714	0.714	0.707	0.707	0.978	0.978	0.971	0.985	ID
Pten-S1	0.52	0.52	0.5	0.5	0.5	0.525	0.659	0.659	0.652	0.645	0.908	0.908	0.901	0.921	0.915	ID
Parm-S4	0.58	0.58	0.548	0.555	0.548	0.506	0.714	0.714	0.707	0.707	0.971	0.971	0.964	0.978	0.978	0.929	ID
Pmir-S1	0.524	0.524	0.479	0.479	0.479	0.503	0.701	0.701	0.694	0.686	0.885	0.885	0.878	0.899	0.892	0.932	0.892	ID
Pvirg-S2	0.594	0.594	0.548	0.548	0.548	0.51	0.714	0.714	0.7	0.7	0.921	0.907	0.9	0.921	0.907	0.871	0.928	0.841	ID
Plau-S5	0.54	0.54	0.533	0.526	0.526	0.48	0.693	0.693	0.673	0.673	0.689	0.675	0.662	0.675	0.668	0.625	0.68	0.625	0.687	ID
Pvirg-S5	0.54	0.54	0.533	0.54	0.526	0.486	0.687	0.687	0.68	0.68	0.682	0.668	0.662	0.675	0.675	0.625	0.687	0.625	0.687	0.972	ID
Pdom-Sf	0.526	0.526	0.52	0.526	0.513	0.473	0.68	0.68	0.673	0.673	0.675	0.662	0.655	0.668	0.668	0.619	0.68	0.625	0.68	0.945	0.972	ID
Plau-S6	0.567	0.567	0.548	0.527	0.541	0.493	0.774	0.774	0.751	0.751	0.714	0.7	0.685	0.7	0.692	0.638	0.7	0.679	0.714	0.687	0.68	0.673	ID
Pvirg-S6	0.56	0.56	0.541	0.527	0.534	0.496	0.774	0.774	0.759	0.759	0.714	0.7	0.692	0.712	0.7	0.65	0.707	0.691	0.733	0.666	0.666	0.659	0.932	ID
Plau-S8	0.56	0.56	0.534	0.527	0.527	0.486	0.759	0.759	0.751	0.751	0.707	0.692	0.685	0.7	0.7	0.638	0.707	0.679	0.721	0.666	0.673	0.666	0.932	0.932	ID
Pspi-S3-1	0.567	0.567	0.541	0.534	0.534	0.493	0.781	0.781	0.774	0.774	0.721	0.707	0.7	0.714	0.714	0.652	0.721	0.694	0.735	0.687	0.693	0.687	0.954	0.954	0.977	ID
Parm-S17	0.567	0.567	0.548	0.541	0.541	0.5	0.781	0.781	0.774	0.774	0.721	0.707	0.7	0.714	0.714	0.652	0.721	0.694	0.735	0.687	0.693	0.687	0.962	0.962	0.969	0.992	ID
Pmum-S11	0.567	0.567	0.548	0.541	0.541	0.5	0.781	0.781	0.774	0.774	0.721	0.707	0.7	0.714	0.714	0.652	0.721	0.694	0.735	0.687	0.693	0.687	0.962	0.962	0.969	0.992	1	ID
Pmum-S15	0.567	0.567	0.548	0.541	0.541	0.506	0.766	0.766	0.759	0.759	0.707	0.692	0.685	0.7	0.7	0.645	0.707	0.686	0.721	0.673	0.68	0.673	0.947	0.947	0.954	0.977	0.984	0.984	ID
Plau-S7	0.588	0.588	0.555	0.534	0.548	0.5	0.796	0.796	0.774	0.774	0.742	0.728	0.714	0.728	0.721	0.666	0.728	0.708	0.742	0.7	0.693	0.687	0.804	0.819	0.796	0.819	0.819	0.819	0.804	ID
Pdul-S55	0.581	0.581	0.548	0.541	0.541	0.5	0.796	0.796	0.789	0.789	0.735	0.721	0.714	0.728	0.728	0.666	0.735	0.708	0.742	0.7	0.707	0.7	0.796	0.804	0.804	0.827	0.827	0.827	0.812	0.962	ID
Pdul-S40	0.581	0.581	0.541	0.534	0.534	0.493	0.796	0.796	0.789	0.789	0.75	0.735	0.728	0.742	0.742	0.68	0.75	0.723	0.742	0.693	0.7	0.693	0.796	0.796	0.796	0.819	0.819	0.819	0.804	0.947	0.969	ID
Parm-S66	0.595	0.595	0.555	0.534	0.548	0.5	0.789	0.789	0.766	0.766	0.735	0.733	0.719	0.721	0.714	0.659	0.721	0.701	0.735	0.7	0.693	0.687	0.804	0.804	0.796	0.819	0.819	0.819	0.804	0.954	0.947	0.932	ID
Pweb-Sk	0.574	0.574	0.541	0.527	0.534	0.496	0.796	0.796	0.781	0.781	0.735	0.721	0.714	0.733	0.721	0.671	0.728	0.714	0.748	0.7	0.7	0.693	0.796	0.81	0.796	0.819	0.819	0.819	0.804	0.947	0.954	0.932	0.939	ID
Plau-S9	0.555	0.555	0.537	0.537	0.523	0.489	0.72	0.72	0.713	0.713	0.692	0.678	0.671	0.685	0.692	0.631	0.692	0.671	0.699	0.682	0.689	0.682	0.698	0.705	0.705	0.72	0.72	0.72	0.705	0.779	0.794	0.779	0.779	0.786	ID
Pav-S13	0.555	0.555	0.537	0.537	0.523	0.489	0.72	0.72	0.713	0.713	0.692	0.678	0.671	0.685	0.692	0.631	0.692	0.671	0.699	0.682	0.689	0.682	0.698	0.705	0.705	0.72	0.72	0.72	0.705	0.779	0.794	0.779	0.779	0.786	0.992	ID
Pten-S17	0.548	0.548	0.53	0.53	0.517	0.482	0.713	0.713	0.705	0.705	0.685	0.671	0.664	0.678	0.685	0.625	0.685	0.664	0.692	0.675	0.682	0.675	0.691	0.698	0.698	0.713	0.713	0.713	0.698	0.772	0.786	0.772	0.772	0.779	0.985	0.992	ID
Plau-S10	0.562	0.562	0.562	0.562	0.556	0.516	0.635	0.635	0.614	0.614	0.63	0.617	0.604	0.617	0.61	0.581	0.621	0.574	0.635	0.668	0.662	0.655	0.668	0.648	0.648	0.668	0.668	0.668	0.662	0.635	0.628	0.628	0.641	0.628	0.628	0.635	0.628	ID
Pdul-S63	0.543	0.543	0.536	0.543	0.529	0.5	0.635	0.635	0.621	0.621	0.624	0.61	0.604	0.621	0.61	0.585	0.621	0.578	0.639	0.662	0.662	0.655	0.668	0.659	0.655	0.675	0.675	0.675	0.668	0.628	0.628	0.628	0.621	0.632	0.621	0.628	0.621	0.931	ID
Parm-S49	0.543	0.543	0.536	0.543	0.529	0.5	0.635	0.635	0.621	0.621	0.624	0.61	0.604	0.621	0.61	0.585	0.621	0.578	0.639	0.662	0.662	0.655	0.668	0.659	0.655	0.675	0.675	0.675	0.668	0.628	0.628	0.628	0.621	0.632	0.621	0.628	0.621	0.938	0.993	ID
Parm-S50	0.536	0.536	0.529	0.543	0.523	0.49	0.628	0.628	0.621	0.621	0.617	0.614	0.608	0.61	0.61	0.574	0.621	0.567	0.628	0.655	0.662	0.655	0.662	0.648	0.655	0.675	0.675	0.675	0.668	0.621	0.628	0.628	0.625	0.621	0.621	0.628	0.621	0.931	0.979	0.986	ID
Pvirg-S7	0.549	0.549	0.549	0.562	0.543	0.509	0.628	0.628	0.621	0.621	0.624	0.61	0.604	0.617	0.617	0.581	0.628	0.574	0.635	0.668	0.675	0.668	0.662	0.648	0.655	0.675	0.675	0.675	0.668	0.628	0.635	0.635	0.635	0.628	0.628	0.635	0.628	0.952	0.945	0.952	0.952	ID
Plau-S11	0.578	0.578	0.594	0.566	0.58	0.531	0.798	0.798	0.776	0.776	0.692	0.678	0.664	0.678	0.678	0.624	0.678	0.659	0.685	0.693	0.687	0.68	0.755	0.74	0.74	0.762	0.762	0.762	0.748	0.733	0.733	0.733	0.725	0.733	0.717	0.724	0.717	0.641	0.628	0.628	0.621	0.635	ID
Pspec-S3	0.564	0.564	0.58	0.566	0.566	0.524	0.783	0.783	0.776	0.776	0.685	0.671	0.664	0.678	0.685	0.624	0.685	0.659	0.685	0.68	0.687	0.68	0.748	0.74	0.748	0.77	0.77	0.77	0.755	0.718	0.733	0.733	0.711	0.725	0.717	0.724	0.717	0.628	0.621	0.621	0.621	0.635	0.977	ID
Parm-S40	0.564	0.564	0.58	0.559	0.566	0.538	0.78	0.78	0.772	0.765	0.685	0.671	0.664	0.678	0.671	0.631	0.678	0.671	0.685	0.673	0.673	0.666	0.751	0.744	0.744	0.766	0.766	0.766	0.751	0.729	0.736	0.736	0.721	0.736	0.713	0.72	0.713	0.614	0.608	0.608	0.601	0.614	0.94	0.94	ID
Plau-S12	0.573	0.573	0.562	0.569	0.569	0.52	0.671	0.671	0.65	0.65	0.73	0.716	0.702	0.716	0.709	0.666	0.728	0.65	0.742	0.707	0.7	0.693	0.678	0.671	0.664	0.685	0.685	0.685	0.671	0.692	0.692	0.678	0.707	0.692	0.706	0.713	0.706	0.655	0.635	0.635	0.628	0.648	0.692	0.685	0.685	ID
Pspec-S44	0.559	0.566	0.534	0.555	0.541	0.5	0.657	0.657	0.65	0.65	0.709	0.695	0.687	0.702	0.702	0.652	0.721	0.642	0.735	0.687	0.693	0.687	0.664	0.664	0.664	0.685	0.685	0.685	0.671	0.671	0.685	0.671	0.685	0.685	0.699	0.706	0.699	0.641	0.621	0.621	0.621	0.648	0.671	0.692	0.671	0.957	ID
Psim-S1	0.573	0.573	0.562	0.569	0.569	0.52	0.671	0.671	0.65	0.65	0.73	0.716	0.702	0.716	0.709	0.666	0.728	0.65	0.742	0.707	0.7	0.693	0.678	0.671	0.664	0.685	0.685	0.685	0.671	0.692	0.692	0.678	0.707	0.692	0.706	0.713	0.706	0.655	0.628	0.628	0.621	0.648	0.692	0.7	0.685	0.985	0.971	ID
Psal-Sh	0.573	0.573	0.562	0.569	0.569	0.52	0.671	0.671	0.65	0.65	0.73	0.716	0.702	0.716	0.709	0.666	0.728	0.65	0.742	0.707	0.7	0.693	0.678	0.671	0.664	0.685	0.685	0.685	0.671	0.692	0.692	0.678	0.707	0.692	0.706	0.713	0.706	0.655	0.628	0.628	0.621	0.648	0.692	0.7	0.685	0.985	0.971	1	ID
Plau-S13	0.56	0.56	0.548	0.534	0.534	0.486	0.796	0.796	0.774	0.774	0.714	0.7	0.685	0.7	0.7	0.645	0.7	0.686	0.714	0.727	0.721	0.714	0.796	0.796	0.789	0.812	0.812	0.812	0.796	0.781	0.766	0.759	0.766	0.766	0.757	0.757	0.75	0.662	0.648	0.648	0.641	0.655	0.777	0.762	0.759	0.721	0.707	0.721	0.721
Pav-S9	0.46	0.468	0.458	0.451	0.444	0.467	0.684	0.684	0.676	0.669	0.607	0.604	0.597	0.604	0.6	0.619	0.6	0.661	0.618	0.625	0.625	0.619	0.684	0.696	0.684	0.706	0.706	0.706	0.699	0.669	0.661	0.654	0.666	0.666	0.654	0.654	0.647	0.56	0.557	0.557	0.557	0.56	0.666	0.666	0.669	0.614	0.614	0.621	0.621
Plau-S14	0.624	0.624	0.569	0.555	0.562	0.513	0.781	0.781	0.759	0.759	0.735	0.721	0.707	0.721	0.714	0.659	0.721	0.708	0.735	0.687	0.687	0.68	0.766	0.751	0.766	0.781	0.781	0.781	0.766	0.827	0.827	0.812	0.827	0.819	0.713	0.713	0.705	0.628	0.628	0.628	0.621	0.621	0.748	0.733	0.744	0.685	0.664	0.685	0.685
Pdul-S9	0.574	0.574	0.541	0.541	0.534	0.493	0.766	0.766	0.759	0.759	0.714	0.7	0.692	0.707	0.707	0.645	0.714	0.694	0.728	0.673	0.687	0.68	0.759	0.751	0.774	0.789	0.789	0.789	0.774	0.789	0.804	0.789	0.789	0.796	0.705	0.705	0.698	0.614	0.614	0.614	0.614	0.621	0.718	0.725	0.721	0.657	0.657	0.664	0.664
Plau-S15	0.567	0.567	0.576	0.569	0.569	0.527	0.735	0.735	0.713	0.713	0.7	0.685	0.671	0.685	0.678	0.631	0.685	0.661	0.692	0.7	0.687	0.687	0.757	0.757	0.75	0.772	0.779	0.779	0.764	0.713	0.713	0.705	0.705	0.713	0.661	0.661	0.654	0.648	0.648	0.648	0.641	0.641	0.705	0.698	0.691	0.685	0.664	0.685	0.685
Plau-S16	0.549	0.549	0.542	0.535	0.535	0.49	0.653	0.653	0.633	0.633	0.653	0.64	0.627	0.64	0.633	0.601	0.64	0.594	0.647	0.699	0.692	0.686	0.712	0.692	0.692	0.712	0.712	0.712	0.699	0.692	0.692	0.686	0.679	0.673	0.627	0.627	0.62	0.673	0.653	0.66	0.653	0.66	0.666	0.66	0.647	0.66	0.64	0.66	0.66
Plau-S17	0.584	0.577	0.569	0.555	0.562	0.513	0.755	0.755	0.733	0.733	0.778	0.764	0.75	0.764	0.757	0.716	0.764	0.712	0.764	0.721	0.714	0.7	0.726	0.719	0.719	0.741	0.741	0.741	0.726	0.755	0.755	0.741	0.755	0.755	0.718	0.718	0.711	0.662	0.655	0.655	0.648	0.655	0.69	0.676	0.676	0.742	0.728	0.742	0.742
Pser-S3	0.489	0.482	0.465	0.458	0.458	0.481	0.706	0.706	0.699	0.691	0.65	0.635	0.628	0.647	0.642	0.684	0.642	0.722	0.647	0.619	0.619	0.612	0.669	0.674	0.669	0.691	0.691	0.691	0.684	0.699	0.706	0.691	0.699	0.712	0.659	0.659	0.659	0.585	0.589	0.589	0.578	0.585	0.629	0.622	0.639	0.614	0.607	0.614	0.614
Pten-S13	0.58	0.573	0.569	0.562	0.562	0.524	0.742	0.742	0.728	0.728	0.765	0.751	0.744	0.764	0.751	0.721	0.764	0.705	0.769	0.707	0.707	0.693	0.721	0.726	0.721	0.742	0.742	0.742	0.728	0.742	0.75	0.735	0.742	0.755	0.713	0.713	0.706	0.662	0.666	0.666	0.655	0.662	0.671	0.664	0.664	0.721	0.714	0.721	0.721
Plau-S18	0.624	0.609	0.569	0.569	0.562	0.52	0.727	0.727	0.72	0.72	0.721	0.707	0.7	0.714	0.714	0.652	0.721	0.676	0.742	0.7	0.714	0.707	0.742	0.735	0.742	0.764	0.764	0.764	0.75	0.772	0.779	0.772	0.757	0.764	0.733	0.741	0.733	0.662	0.668	0.668	0.668	0.668	0.727	0.727	0.713	0.735	0.735	0.735	0.735
Parm-Sc	0.617	0.595	0.576	0.555	0.569	0.527	0.757	0.757	0.735	0.735	0.764	0.75	0.735	0.75	0.742	0.695	0.75	0.727	0.764	0.741	0.734	0.741	0.764	0.757	0.757	0.779	0.779	0.779	0.764	0.779	0.772	0.764	0.779	0.772	0.755	0.755	0.748	0.662	0.675	0.675	0.668	0.655	0.742	0.727	0.72	0.764	0.75	0.764	0.764
Plau-S19	0.624	0.609	0.583	0.562	0.576	0.527	0.722	0.722	0.7	0.7	0.721	0.707	0.692	0.707	0.7	0.645	0.707	0.664	0.707	0.653	0.653	0.653	0.678	0.678	0.664	0.686	0.686	0.686	0.671	0.751	0.751	0.737	0.751	0.751	0.735	0.742	0.735	0.635	0.621	0.621	0.614	0.614	0.678	0.664	0.664	0.728	0.707	0.728	0.728
Parm-S25	0.624	0.609	0.583	0.569	0.576	0.538	0.722	0.722	0.708	0.708	0.721	0.707	0.7	0.719	0.707	0.657	0.714	0.676	0.719	0.653	0.659	0.659	0.678	0.691	0.671	0.693	0.693	0.693	0.678	0.751	0.759	0.744	0.751	0.764	0.742	0.75	0.742	0.635	0.632	0.632	0.621	0.621	0.678	0.671	0.671	0.714	0.7	0.714	0.714
Pdul-S54	0.624	0.609	0.576	0.569	0.569	0.527	0.715	0.715	0.708	0.708	0.714	0.7	0.692	0.707	0.707	0.645	0.714	0.664	0.707	0.639	0.653	0.653	0.671	0.678	0.671	0.693	0.693	0.693	0.678	0.744	0.759	0.744	0.744	0.751	0.742	0.75	0.742	0.628	0.621	0.621	0.621	0.621	0.671	0.671	0.664	0.707	0.7	0.707	0.707
Pdul-Sn	0.624	0.609	0.576	0.562	0.569	0.527	0.715	0.715	0.7	0.7	0.714	0.7	0.7	0.707	0.7	0.645	0.707	0.664	0.707	0.639	0.646	0.646	0.671	0.678	0.664	0.686	0.686	0.686	0.671	0.744	0.751	0.737	0.744	0.751	0.735	0.742	0.735	0.628	0.621	0.621	0.614	0.614	0.671	0.664	0.664	0.707	0.692	0.707	0.707
Plau-S20	0.629	0.629	0.611	0.59	0.604	0.555	0.721	0.721	0.7	0.7	0.751	0.737	0.723	0.737	0.73	0.68	0.742	0.678	0.764	0.693	0.693	0.673	0.75	0.742	0.735	0.757	0.757	0.757	0.742	0.721	0.714	0.714	0.721	0.714	0.671	0.678	0.671	0.675	0.668	0.668	0.662	0.668	0.714	0.7	0.7	0.75	0.735	0.75	0.75
Parm-S1	0.608	0.608	0.604	0.59	0.59	0.548	0.728	0.728	0.721	0.721	0.765	0.751	0.744	0.758	0.758	0.702	0.771	0.692	0.785	0.734	0.741	0.727	0.742	0.75	0.75	0.771	0.764	0.764	0.75	0.757	0.771	0.757	0.757	0.764	0.748	0.755	0.748	0.648	0.648	0.648	0.648	0.655	0.728	0.735	0.721	0.785	0.778	0.785	0.785
Ppse-S5	0.567	0.574	0.548	0.569	0.555	0.513	0.686	0.686	0.678	0.678	0.707	0.705	0.697	0.7	0.7	0.638	0.707	0.656	0.7	0.639	0.646	0.646	0.686	0.693	0.693	0.715	0.715	0.715	0.7	0.686	0.693	0.693	0.698	0.686	0.657	0.657	0.65	0.614	0.614	0.614	0.625	0.621	0.649	0.656	0.642	0.657	0.664	0.664	0.664
Ppse-S1	0.574	0.574	0.548	0.555	0.548	0.513	0.774	0.774	0.766	0.766	0.728	0.714	0.707	0.721	0.721	0.659	0.728	0.701	0.735	0.666	0.673	0.666	0.766	0.781	0.774	0.796	0.796	0.796	0.781	0.819	0.834	0.812	0.819	0.827	0.75	0.75	0.742	0.608	0.608	0.608	0.608	0.614	0.725	0.733	0.736	0.678	0.671	0.678	0.678
Pav-S1	0.581	0.581	0.562	0.548	0.548	0.506	0.74	0.74	0.733	0.733	0.735	0.721	0.714	0.728	0.735	0.673	0.735	0.711	0.735	0.748	0.741	0.734	0.74	0.755	0.755	0.77	0.77	0.77	0.755	0.785	0.8	0.785	0.785	0.8	0.804	0.804	0.797	0.655	0.641	0.641	0.641	0.648	0.748	0.748	0.733	0.728	0.728	0.728	0.728
Pspec-S1	0.553	0.546	0.541	0.541	0.541	0.5	0.74	0.74	0.733	0.733	0.7	0.685	0.678	0.692	0.7	0.638	0.7	0.674	0.692	0.687	0.687	0.68	0.785	0.785	0.785	0.807	0.814	0.814	0.8	0.748	0.755	0.748	0.733	0.74	0.71	0.717	0.71	0.628	0.628	0.628	0.628	0.628	0.74	0.748	0.725	0.678	0.678	0.678	0.678
Pdom-S5	0.546	0.546	0.534	0.534	0.52	0.479	0.733	0.733	0.725	0.725	0.728	0.714	0.707	0.721	0.728	0.68	0.728	0.703	0.728	0.727	0.727	0.721	0.74	0.755	0.755	0.77	0.77	0.77	0.755	0.77	0.785	0.77	0.77	0.785	0.775	0.775	0.768	0.641	0.635	0.635	0.635	0.641	0.725	0.74	0.718	0.721	0.728	0.728	0.728
Pvirg-S1	0.609	0.609	0.59	0.576	0.576	0.545	0.715	0.715	0.7	0.7	0.716	0.702	0.695	0.714	0.702	0.647	0.704	0.683	0.723	0.718	0.711	0.711	0.737	0.727	0.722	0.737	0.737	0.737	0.722	0.751	0.759	0.744	0.751	0.764	0.771	0.778	0.771	0.646	0.651	0.651	0.64	0.646	0.751	0.744	0.744	0.767	0.753	0.767	0.767
Pcefe-S1	0.581	0.581	0.562	0.583	0.576	0.534	0.729	0.729	0.715	0.715	0.687	0.673	0.666	0.68	0.68	0.622	0.676	0.656	0.69	0.671	0.671	0.671	0.715	0.708	0.693	0.715	0.722	0.722	0.715	0.737	0.744	0.737	0.729	0.744	0.714	0.721	0.714	0.626	0.633	0.633	0.626	0.626	0.722	0.715	0.708	0.683	0.669	0.683	0.683
Pcefe-S10	0.574	0.581	0.548	0.555	0.548	0.513	0.757	0.757	0.75	0.75	0.735	0.721	0.714	0.728	0.735	0.673	0.735	0.705	0.742	0.7	0.7	0.7	0.742	0.757	0.757	0.779	0.772	0.772	0.757	0.808	0.823	0.808	0.801	0.816	0.784	0.784	0.776	0.614	0.614	0.614	0.614	0.621	0.713	0.713	0.698	0.707	0.714	0.707	0.707
Pten-S16	0.567	0.553	0.562	0.548	0.548	0.506	0.703	0.703	0.696	0.696	0.657	0.642	0.635	0.65	0.657	0.595	0.657	0.629	0.671	0.639	0.646	0.639	0.696	0.688	0.696	0.711	0.711	0.711	0.696	0.688	0.703	0.696	0.681	0.696	0.702	0.71	0.702	0.641	0.621	0.621	0.621	0.635	0.74	0.74	0.718	0.664	0.664	0.664	0.664
Pmum-S7	0.567	0.581	0.548	0.555	0.548	0.513	0.75	0.75	0.742	0.742	0.728	0.714	0.707	0.721	0.728	0.666	0.728	0.698	0.735	0.693	0.693	0.693	0.735	0.75	0.75	0.772	0.764	0.764	0.75	0.801	0.816	0.801	0.794	0.808	0.776	0.776	0.769	0.608	0.608	0.608	0.608	0.614	0.705	0.705	0.691	0.7	0.707	0.7	0.7
Pspi-S7	0.567	0.567	0.569	0.576	0.562	0.527	0.742	0.742	0.735	0.735	0.707	0.692	0.685	0.7	0.7	0.645	0.707	0.676	0.707	0.714	0.707	0.707	0.764	0.772	0.772	0.794	0.801	0.801	0.786	0.72	0.735	0.727	0.713	0.727	0.683	0.683	0.676	0.641	0.648	0.648	0.648	0.648	0.713	0.72	0.705	0.685	0.678	0.685	0.685
Pten-S9	0.624	0.609	0.576	0.562	0.569	0.527	0.715	0.715	0.7	0.7	0.714	0.7	0.7	0.707	0.7	0.645	0.707	0.664	0.707	0.639	0.646	0.646	0.671	0.678	0.664	0.686	0.686	0.686	0.671	0.744	0.751	0.737	0.744	0.751	0.735	0.742	0.735	0.628	0.621	0.621	0.614	0.614	0.671	0.664	0.664	0.707	0.692	0.707	0.707
1Coloured cells indicate the pair of alleles with the smallest (blue) and highest (red) identities.
[truncated: 29 more columns]
