# Supplementary material for: Identification and Molecular Analysis of Putative Self-Incompatibility Ribonuclease Alleles in an Extreme Polyploid Species, Prunus laurocerasus L
Source: Front Plant Sci. 2021 Sep 23;12:715414. doi: 10.3389/fpls.2021.715414 (PMC8495262; doi:10.3389/fpls.2021.715414)
Supplement: Supplementary Table 5 — Sequence identity percentages of the 2nd intron and deduced amino acid sequences of Prunus laurocerasus and their most similar Prunus S-RNases. Green and red background color indicate great and small identities, respectively. Intron identity values are missing when only the mRNA sequence was available and hence, the comparison was not feasible. The asterisk (∗) indicates the database sequence was shorter or deficient. Amino acid replacements are shown in different regions of the S-RNase protein and amino acid positions. Orange and blue color show mutations occurring in a single sequence or group of sequences, respectively. [file Table_5.xlsx]

## Sheet: Sheet 1
Supplementary Table S5. | Sequence identity percentages of the 2nd intron and deduced amino acid sequences of Prunus laurocerasus and their most similar Prunus S-RNases. Green and red background colour indicate great and small identities, respectively. Intron identity values are missing when only the mRNA sequence was available and hence, the comparison was not feasible. The asterisk (*) indicate…
		Intron seq.	AA seq.	C2-RHV	RHV	RHV-C3	C3	C3-RC4	RC4	RC4-C5	sum	5	7	8	9	10	11	15	17	18	19	20	21	22	24	27	29	30	32	33	34	36	38	43	45	46	55	60	61	62	63	64	66	67	70	71	72	73	74
Plau-S1	Pspe-S22	0.975	0.957	3		1					4		1	1				1						X									1
Plau-S2	Pspe-S34	0.939	0.958		1	1				4	6													X			1				1
	Pcer-S35	0.902	0.972		1	1				1	3													X			1				1
	Pav-S27	0.308	0.956		1	1		1		3	6													X			1				1													1
Plau-S3	Pav-S6	0.994	1								0													X
	Pav-S24	0.994	0,993*					*			0													X
	Pvirg-S4	0.966	0.978				1			1	2													X													1
Plau-S4	Parm-S65	0.934	0.993							1	1
	Parm-S48	0.94	0.986			1				1	2																					1
	Parm-S24	0.94	0.993							1	1
	Parm-S38	0.94	0.986							2	2
	Pten-S1	0.964	0.985						1	1	2
	Parm-S4	0.904	0.993							1	1
	Pmir-S1	0.988	0.984							2	2
	Pvirg-S2	0.29	0.942	1	2	2		1	1	1	8					1				1								1		1					1			1
Plau-S5	Pvirg-S5	0.884	0.979		2					1	3									1			1
	Pdom-Sf	0.879	0.952		2					4	6									1			1
Plau-S6	Pspi-S3-1	0.882	0.955		1	1		1		3	6															1				1
	Pvirg-S6	0.598	0.939		1	1		2		4	8															1				1											1
	Parm-S17	0.652	0.962		1	1				3	5															1				1
	Pmum-S11	-	0.969		1	1				2	4																1			1
	Pmum-S15	-	0.961		1	1				3	5																1			1
	Plau-S8	0.869	0.933		2	1		2		4	9															1	1			1																1
Plau-S7	Pdul-S55	0.876	0.97		1				1	2	4											1
	Pdul-S40	0.873	0.955		1	1		1	1	2	6														1					1										1
	Parm-S66	0.852	0.97		1			1	2	1	5													1
	Pweb-Sk	0.858	0.97						1	1	2												X	X
Plau-S8	Pspi-S3-1	0.986	0.978		1			1		1	3																1																			1
	Parm-S17	0.691	0.97		1			2		1	4																1																			1
	Pmum-S11	-	0.969		1			2		1	4																1																			1
	Pmum-S15	-	0.961		1			2		2	5																1																			1
	Pvirg-S6	0.619	0.939		1			4		3	8																1														1					1
Plau-S9	Pav-S13	0.561	0.992							1	1
	Pten-S17	-	0.984							2	2
Plau-S10	Pdul-S63	0.623	0.938					3	1	3	7																																				1		1
	Parm-S49	0.567	0.945					3	1	2	6																																				1		1
	Parm-S50	0.567	0.945					3	1	2	6																																				1		1
	Pvirg-S7	0.718	0.959						1	3	4
Plau-S11	Pspe-S3	0.985	0.985	1						1	2	1												X
	Parm-S40	0.951	0,933*	1						1	2					1								X
Plau-S12	Pspe-S44	0.9	0.964	2	1			1			4	1						1			1																										1
	Psim-S1	0.875	0.986	1				1			2	1																																			1
	Psal-Sh	0.875	0.986	1				1		1	3	1																																			1
Plau-S13	Pav-S9	0.998	1								0	X	X	X
Plau-S14	Pdul-S9	0.229	0.903	2	2	1		1	2	5	13	1							1	1		1							1																			1
Plau-S15	Pspi-S7	0.907	0.956		1			1		3	5												1																									1
Plau-S16	Pjap-S1	0.641	*								0
Plau-S17	Pser-S3	0.218	0.992						1		1
	Pten-S13	-	0.985	1							1				1
Plau-S18	Parm-Sc	0.179	0.869	2	3	1			1	9	16				1			1					1	1				1						1
Plau-S19	Pten-S9	0.645	0.985			1				1	2																				1
	Parm-S25	0.467	0.993							1	1
	Pdul-54	-	0.978	1						2	3						1
	Pdul-Sn	-	0.978	1						2	3						1
Plau-S20	Parm-S1	0.276	0.81	2	7	2		9	1	5	26					1		1		1		1	1	1	1	1		1			1					1			1			1	1		1				1
Sum				19	38	19	1	43	16	101	237	5	1	1	2	3	2	4	1	5	1	3	5	3	2	5	11	3	1	8	5	1	1	1	1	1	1	1	1	1	2	1	1	1	1	6	6	2	4
				8.01688	16.0338	8.01688	0.421941	18.1435	6.75105	42.616
[truncated: 52 more columns]
